# Supplementary material for: A P2P multi-path routing algorithm based on Skyline operator for data aggregation in IoMT environments
Source: PeerJ Comput Sci. 2023 Nov 22;9:e1682. doi: 10.7717/peerj-cs.1682 (PMC10702938; doi:10.7717/peerj-cs.1682)
Supplement: Supplemental Information 1 — The code is written in NC programming language and is simulated using TOSSIM Simulator via Python script. The obtained values are available in the Excel files. [file peerj-cs-09-1682-s001.zip]

Archive with 104 entries (95 files):
- Implementation/
- __MACOSX/._Implementation
- Implementation/.DS_Store
- __MACOSX/Implementation/._.DS_Store
- Implementation/Simulation/
- __MACOSX/Implementation/._Simulation
- Implementation/Comparison/
- __MACOSX/Implementation/._Comparison
- Implementation/Simulation/.DS_Store
- __MACOSX/Implementation/Simulation/._.DS_Store
- Implementation/Simulation/Hop/
- __MACOSX/Implementation/Simulation/._Hop
- Implementation/Simulation/Energy/
- __MACOSX/Implementation/Simulation/._Energy
- Implementation/Simulation/Cost/
- __MACOSX/Implementation/Simulation/._Cost
- Implementation/Simulation/CostDelayEnergy/
- __MACOSX/Implementation/Simulation/._CostDelayEnergy
- Implementation/Simulation/Delay/
- __MACOSX/Implementation/Simulation/._Delay
- Implementation/Simulation/CostDelai/
- __MACOSX/Implementation/Simulation/._CostDelai
- Implementation/Comparison/Figure 9 Comparison of the network lifetime.xlsx
- __MACOSX/Implementation/Comparison/._Figure 9 Comparison of the network lifetime.xlsx
- Implementation/Comparison/Figure 7 PDR comparison.xlsx
- __MACOSX/Implementation/Comparison/._Figure 7 PDR comparison.xlsx
- Implementation/Comparison/Figure 8 Average residual energy comparison.xlsx
- __MACOSX/Implementation/Comparison/._Figure 8 Average residual energy comparison.xlsx
- Implementation/Simulation/Hop/ProtocoleTinyos.nc
- __MACOSX/Implementation/Simulation/Hop/._ProtocoleTinyos.nc
- Implementation/Simulation/Hop/.DS_Store
- __MACOSX/Implementation/Simulation/Hop/._.DS_Store
- Implementation/Simulation/Hop/results.pdf
- __MACOSX/Implementation/Simulation/Hop/._results.pdf
- Implementation/Simulation/Hop/Protocole.h
- __MACOSX/Implementation/Simulation/Hop/._Protocole.h
- Implementation/Simulation/Hop/Test.py
- __MACOSX/Implementation/Simulation/Hop/._Test.py
- Implementation/Simulation/Hop/Timer.h
- __MACOSX/Implementation/Simulation/Hop/._Timer.h
- Implementation/Simulation/Energy/ProtocoleTinyos.nc
- __MACOSX/Implementation/Simulation/Energy/._ProtocoleTinyos.nc
- Implementation/Simulation/Energy/.DS_Store
- __MACOSX/Implementation/Simulation/Energy/._.DS_Store
- Implementation/Simulation/Energy/results.pdf
- __MACOSX/Implementation/Simulation/Energy/._results.pdf
- Implementation/Simulation/Energy/Protocole.h
- __MACOSX/Implementation/Simulation/Energy/._Protocole.h
- Implementation/Simulation/Energy/Test.py
- __MACOSX/Implementation/Simulation/Energy/._Test.py
- Implementation/Simulation/Energy/Timer.h
- __MACOSX/Implementation/Simulation/Energy/._Timer.h
- Implementation/Simulation/Cost/ProtocoleTinyos.nc
- __MACOSX/Implementation/Simulation/Cost/._ProtocoleTinyos.nc
- Implementation/Simulation/Cost/.DS_Store
- __MACOSX/Implementation/Simulation/Cost/._.DS_Store
- Implementation/Simulation/Cost/results.pdf
- __MACOSX/Implementation/Simulation/Cost/._results.pdf
- Implementation/Simulation/Cost/Protocole.h
- __MACOSX/Implementation/Simulation/Cost/._Protocole.h
- Implementation/Simulation/Cost/Test.py
- __MACOSX/Implementation/Simulation/Cost/._Test.py
- Implementation/Simulation/Cost/Timer.h
- __MACOSX/Implementation/Simulation/Cost/._Timer.h
- Implementation/Simulation/CostDelayEnergy/ProtocoleTinyos.nc
- __MACOSX/Implementation/Simulation/CostDelayEnergy/._ProtocoleTinyos.nc
- Implementation/Simulation/CostDelayEnergy/.DS_Store
- __MACOSX/Implementation/Simulation/CostDelayEnergy/._.DS_Store
- Implementation/Simulation/CostDelayEnergy/Protocole.h
- __MACOSX/Implementation/Simulation/CostDelayEnergy/._Protocole.h
- Implementation/Simulation/CostDelayEnergy/Test.py
- __MACOSX/Implementation/Simulation/CostDelayEnergy/._Test.py
- Implementation/Simulation/CostDelayEnergy/Timer.h
- __MACOSX/Implementation/Simulation/CostDelayEnergy/._Timer.h
- Implementation/Simulation/CostDelayEnergy/results request 1.pdf
- __MACOSX/Implementation/Simulation/CostDelayEnergy/._results request 1.pdf
- Implementation/Simulation/CostDelayEnergy/results request 2.pdf
- __MACOSX/Implementation/Simulation/CostDelayEnergy/._results request 2.pdf
- Implementation/Simulation/Delay/ProtocoleTinyos.nc
- __MACOSX/Implementation/Simulation/Delay/._ProtocoleTinyos.nc
- Implementation/Simulation/Delay/.DS_Store
- __MACOSX/Implementation/Simulation/Delay/._.DS_Store
- Implementation/Simulation/Delay/results.pdf
- __MACOSX/Implementation/Simulation/Delay/._results.pdf
- Implementation/Simulation/Delay/Protocole.h
- __MACOSX/Implementation/Simulation/Delay/._Protocole.h
- Implementation/Simulation/Delay/Test.py
- __MACOSX/Implementation/Simulation/Delay/._Test.py
- Implementation/Simulation/Delay/Timer.h
- __MACOSX/Implementation/Simulation/Delay/._Timer.h
- Implementation/Simulation/CostDelai/ProtocoleTinyos.nc
- __MACOSX/Implementation/Simulation/CostDelai/._ProtocoleTinyos.nc
- Implementation/Simulation/CostDelai/.DS_Store
- __MACOSX/Implementation/Simulation/CostDelai/._.DS_Store
- Implementation/Simulation/CostDelai/Protocole.h
- __MACOSX/Implementation/Simulation/CostDelai/._Protocole.h
- Implementation/Simulation/CostDelai/Test.py
- __MACOSX/Implementation/Simulation/CostDelai/._Test.py
- Implementation/Simulation/CostDelai/Timer.h
- __MACOSX/Implementation/Simulation/CostDelai/._Timer.h
- Implementation/Simulation/CostDelai/results request 1.pdf
- __MACOSX/Implementation/Simulation/CostDelai/._results request 1.pdf
- Implementation/Simulation/CostDelai/results request 2.pdf
- __MACOSX/Implementation/Simulation/CostDelai/._results request 2.pdf
