# Supplementary material for: A P2P multi-path routing algorithm based on Skyline operator for data aggregation in IoMT environments
Source: PeerJ Comput Sci. 2023 Nov 22;9:e1682. doi: 10.7717/peerj-cs.1682 (PMC10702938; doi:10.7717/peerj-cs.1682)
Supplement: Supplemental Information 1 — The code is written in NC programming language and is simulated using TOSSIM Simulator via Python script. The obtained values are available in the Excel files. [file peerj-cs-09-1682-s001.zip › Implementation/Comparison/Figure 9 Comparison of the network lifetime.xlsx]

## Sheet: Figure9
Nodes Number	LOADng	LRRE	Proposition
20	0.9	1.25	1.3
40	1.1	1.6	1.62
60	1.2	1.78	1.86
80	1.45	2.05	2.12
100	1.55	2.15	2.25
						Figure 9: Comparison of the network lifetime.
