# Supplementary material for: A P2P multi-path routing algorithm based on Skyline operator for data aggregation in IoMT environments
Source: PeerJ Comput Sci. 2023 Nov 22;9:e1682. doi: 10.7717/peerj-cs.1682 (PMC10702938; doi:10.7717/peerj-cs.1682)
Supplement: Supplemental Information 1 — The code is written in NC programming language and is simulated using TOSSIM Simulator via Python script. The obtained values are available in the Excel files. [file peerj-cs-09-1682-s001.zip › Implementation/Comparison/Figure 7 PDR comparison.xlsx]

## Sheet: Figure 7 
Nodes Number	LOADng	LRRE	Proposition
20	97	99	99.5
40	87	97	98
60	79	94	96
80	72	92	94
100	65.5	86.5	88.5
					Figure 7: PDR comparison.
