# Supplementary material for: A P2P multi-path routing algorithm based on Skyline operator for data aggregation in IoMT environments
Source: PeerJ Comput Sci. 2023 Nov 22;9:e1682. doi: 10.7717/peerj-cs.1682 (PMC10702938; doi:10.7717/peerj-cs.1682)
Supplement: Supplemental Information 1 — The code is written in NC programming language and is simulated using TOSSIM Simulator via Python script. The obtained values are available in the Excel files. [file peerj-cs-09-1682-s001.zip › Implementation/Comparison/Figure 8 Average residual energy comparison.xlsx]

## Sheet: Figure 8
Nodes Number	LOADng	LRRE	Proposition
20	32	24	23
40	41	27	26
60	44	30	28
80	46	32.5	30
100	69	38	34
						Figure 8: Average residual energy comparison.
