# Supplementary material for: A P2P multi-path routing algorithm based on Skyline operator for data aggregation in IoMT environments
Source: PeerJ Comput Sci. 2023 Nov 22;9:e1682. doi: 10.7717/peerj-cs.1682 (PMC10702938; doi:10.7717/peerj-cs.1682)
Supplement: Supplemental Information 1 — The code is written in NC programming language and is simulated using TOSSIM Simulator via Python script. The obtained values are available in the Excel files. [file peerj-cs-09-1682-s001.zip › Implementation/Simulation/Hop/Timer.h]

//$Id: Timer.h,v 1.6 2010-06-29 22:07:50 scipio Exp $

/* Copyright (c) 2000-2003 The Regents of the University of California.  
 * All rights reserved.
 *
 * Redistribution and use in source and binary forms, with or without
 * modification, are permitted provided that the following conditions
 * are met:
 *
 * - Redistributions of source code must retain the above copyright
 *   notice, this list of conditions and the following disclaimer.
 * - Redistributions in binary form must reproduce the above copyright
 *   notice, this list of conditions and the following disclaimer in the
 *   documentation and/or other materials provided with the
 *   distribution.
 * - Neither the name of the copyright holder nor the names of
 *   its contributors may be used to endorse or promote products derived
 *   from this software without specific prior written permission.
 *
 * THIS SOFTWARE IS PROVIDED BY THE COPYRIGHT HOLDERS AND CONTRIBUTORS
 * "AS IS" AND ANY EXPRESS OR IMPLIED WARRANTIES, INCLUDING, BUT NOT
 * LIMITED TO, THE IMPLIED WARRANTIES OF MERCHANTABILITY AND FITNESS
 * FOR A PARTICULAR PURPOSE ARE DISCLAIMED.  IN NO EVENT SHALL
 * THE COPYRIGHT HOLDER OR CONTRIBUTORS BE LIABLE FOR ANY DIRECT,
 * INDIRECT, INCIDENTAL, SPECIAL, EXEMPLARY, OR CONSEQUENTIAL DAMAGES
 * (INCLUDING, BUT NOT LIMITED TO, PROCUREMENT OF SUBSTITUTE GOODS OR
 * SERVICES; LOSS OF USE, DATA, OR PROFITS; OR BUSINESS INTERRUPTION)
 * HOWEVER CAUSED AND ON ANY THEORY OF LIABILITY, WHETHER IN CONTRACT,
 * STRICT LIABILITY, OR TORT (INCLUDING NEGLIGENCE OR OTHERWISE)
 * ARISING IN ANY WAY OUT OF THE USE OF THIS SOFTWARE, EVEN IF ADVISED
 * OF THE POSSIBILITY OF SUCH DAMAGE.
 */

//@author Cory Sharp <cssharp@eecs.berkeley.edu>

// The TinyOS Timer structures are discussed in TEP 102.
#ifndef TIMER_H
#define TIMER_H

// @note TSecond is an extension to be added in a successor to TEP 102
typedef struct { int notUsed; } TSecond;
typedef struct { int notUsed; } TMilli;
typedef struct { int notUsed; } T32khz;
typedef struct { int notUsed; } TMicro;

#define UQ_TIMER_SECOND "HilTimerMicroC.Timer"
#define UQ_TIMER_MILLI "HilTimerMilliC.Timer"
#define UQ_TIMER_32KHZ "HilTimer32khzC.Timer"
#define UQ_TIMER_MICRO "HilTimerMicroC.Timer"

#endif
