# Supplementary material for: A P2P multi-path routing algorithm based on Skyline operator for data aggregation in IoMT environments
Source: PeerJ Comput Sci. 2023 Nov 22;9:e1682. doi: 10.7717/peerj-cs.1682 (PMC10702938; doi:10.7717/peerj-cs.1682)
Supplement: Supplemental Information 1 — The code is written in NC programming language and is simulated using TOSSIM Simulator via Python script. The obtained values are available in the Excel files. [file peerj-cs-09-1682-s001.zip › Implementation/Simulation/Energy/Protocole.h]

#ifndef ENERGYBALANCE
#define ENERGYBALANCE

typedef struct discovry_msg{
   nx_int16_t source;
   nx_int16_t destination;
   nx_int16_t hop;
   nx_int16_t sender;
   nx_int16_t cost;
   nx_int16_t delay;
   nx_int16_t energie;
   float pcost;
   float pdelay;
   float penergie;
} discovry_msg;


enum {
  AM_RADIO_COUNT_MSG = 6, HOP = 1, ENG_MAX = 100, NODE_A = 1, NODE_B = 2, 
  NODE_C = 3, NODE_D = 4, NODE_E = 5, NODE_F = 6, NODE_G = 7, NODE_H = 8, 
  NODE_I = 9, NODE_J = 10, FIRST = 0, SECOND = 1,NbrNODE = 50, 
};

#endif
